# Supplementary material for: Spatio-temporal evolution and distribution characteristics of the high-quality development of China’s insurance industry
Source: PLoS One. 2025 Mar 4;20(3):e0311568. doi: 10.1371/journal.pone.0311568 (PMC11878946; doi:10.1371/journal.pone.0311568)
Supplement: S1 file — Data Files: The file “data.zip” contains all the data used in this article.(1) File “all_data.dta”: Data for all basic indicators. (2) File “edge_matrix.dta”: Spatial weight matrix data required for spatial analysis. (3)Files “High-Quality.dta”, “Inclusiveness.dta”, “Sustainability.dta”, and “Internal-External.dta”: Represent data for high-quality development, the “inclusiveness dimension,” the “sustainability dimension,” and the “internal-external structural coordination” dimension, respectively. 2. Code Files: The file “code.zip” contains all the model codes required for operations in this article. (1) File “code.do”: Code for the entropy weight TOPSIS model and Moran’s index. (2) File “insurance_ker.m”: Code for the non-parametric kernel density model. (3) Files “tra_mark.m” and “space_mark.m”: Custom functions codes for traditional Markov chains and spatial Markov chains, respectively. (4) File “mar.m”: Running code for Markov chains. (5) File “Dagum_Gini.m”: Custom functions code for calculating the Dagum Gini coefficient. (6) File “Dagum_compute.m”: Code for running the calculation of the Dagum Gini coefficient. (ZIP) [file pone.0311568.s001.zip]

Archive with 2 entries (2 files):
- code.zip
- data.zip
